# Supplementary material for: Organic Bioelectronics in Microphysiological Systems: Bridging the Gap Between Biological Systems and Electronic Technologies
Source: Biosensors (Basel). 2025 Apr 16;15(4):253. doi: 10.3390/bios15040253 (PMC12025328; doi:10.3390/bios15040253)
Supplement: Supplementary file 1 [file biosensors-15-00253-s001.zip › Supplementary Table S1.xlsx]

## Sheet: Supplementary Materials 1
Polymer name	Polymer abbreviation	Chemical structure	Synthesis method	Type of doping	Electrical conductivity	Mechanical properties	Processability	Biocompatibility	Advantages	Limitations	Applications
Poly(3,4-ethylenedioxythiophene):poly(styrene sulfonate)	PEDOT:PSS		1) Synthesization of PSS by sulfonation of polystyrene or polymerization from sodium 4-vinylbenzenesulfonate followed by acidification, 2) oxidative polymerization of PEDOT using a strong oxidant which forms a strong electrostatic association with PSS. (Kayser and Lipomi, 2019)	p	Depend on the method of processing, ratio of PEDOT to PSS, and secondary dopants (Ahmad Shahrim et al., 2021). From 0.1-1 S/cm to 4380 S/cm (Yeon et al., 2015)	Depend on the ratio of PEDOT to PSS, presence of additives, relative humidity strain rate, and processing conditions. 1) Young's modulus: of hydrogel: 2-10 MPa (Lu et al. 2019) and of films: 0.9 ± 0.2 to 2.9 ± 0.5 GPa at 55% and 23% relative humidity (Lang, Naujoks, and Dual 2009). 2) Storage modulus: 1 to 7.5 GPa between 250 and -150°C (Kayser and Lipomi, 2019)	Deposition of thin films on elastomers, encapsulation in elastomers, nanowires, nanofibers, nanotubes, conductive fibers, hydrogels (Kayser and Lipomi, 2019)	High biocompatibility on printing inks after collagen coating (Stříteský et al., 2018) or in scaffolds (Yazdimamaghani et al., 2015)	Excellent conductivity, good transparency, low density, low thermal conductivity, flexibility, water-solubility	Limited solubility (Kaur et al., 2015)	1) Energy and electronic devices. Solar cells, supercapacitors, fuel cells, triboelectric, thermoelectric generators, electrochromic devices, light-emitting diodes, wearable electronics, soft robotoics, humamachine interafaces, electronic skin, 2) Biology. electrophysiology sensors and actuators, ion pumps, OECTs, tissue engineering, mechanobiology, neural interfaces, drug delivery (Kayser and Li…
Polypyrrole	PPy		Oxidative polymerization (Chemical, electrochemical or through ultrasonic waves) of Py monomer in organic solvents and aqueous medium and in the presence of oxidizing agents (such as iron chloride or ammonium persulfate) (Pang et al., 2021)	p	Electrical conductivity is influenced by the type of oxidants, initial oxidant to monomer ratio, dopants or surfactants, polymerization temperature and time. (Pang et al., 2021) Conductivity between 7.5-10 x10^3 S/cm (Kaur et al., 2015)	Young's modulus is between 0.1 to 4.98 GPa (Guanggui et al., 2012). Tensile strength at break is in the 8-100 MPa range (Zare et al., 2021).	powder, coatings, thin films, sponge, nanofibers (Pang et al., 2021)	Toxicity of PPy is partial and concentration-dependent (Ramtin et al., 2016). Coating or surface modification of pyrrole with natural polymers can improve the biocompatibility of PPy (Kumar et al., 2017). Structure of PPy may affect its biocompatibility. (Zhang et al., 2017)	electroactive in organic electrolyte and aqueous solutions, nontoxic, biocompatible, good electrical conductivity. Easy of preparation and ease of surface modification (Kaur et al., 2015)	Rigid, brittle and insoluble (Kaur et al., 2015)	1) Supercapacitors/electrodes, nanocomposites, anticorrosion coatings, actuators, and absorbents for the removal of heavy metals and dye (Pang et al., 2021). 2) biomedical applications. biosensors, drug delivery, wearable sensors, bioactuators, tissue engineering (Zare et al., 2021)
Polyaniline	PANI		Oxidative polymerization of aniline monomers in an acidic medium: polymerization and doping occur simultaneously with chemical or electrochemical methods. (Beygisangchin et al., 2021) Other methods and techniques: electrochemical, chemical, vapor-phase, pohotochemically initiated, enzyme-catalyzed polymerization (Majeed et al., 2022)	n,p	Conductivity between 10^-10 and 10 S/cm for standard doped PANI. (Majeed et al., 2022) Conductivity between 30-200 S/cm with strong protonic acid doping (Kaur et al., 2015). The conductivity is influenced by the dopage, synthesis method (Beygisangchin et al., 2021)	Depend on the polimerization method used. Young's modulus: 2.9-3.1 ± 0.2 GPa (Bahramian, 2015). Storage modulus: 200 MPa (Majeed et al., 2022)	films, powder, fiber, composite	Important cytotoxicity mainly due to the presence of residual ammonium persulfate and low-molecular-weight polar substances. Cytotoxicity depends on the dopage type. (Kašpárková et al., 2019)	Anticorrosive properties, environmental stability, simple doping process	Hard to process, non-biodegradable, limited solubility (Kaur et al., 2015)	1) Electronics. Solar cells, electroluminescence, sensors, supercapacitors 2) Biomedical applications. Scaffolds, delivery systems 3) Anticorrosion (Beygisangchin et al., 2021) (Majeed et al., 2022)
Poly(3-hexylthiophene-2,5-diyl)	P3HT			p	E-4 S/cm at low doping potentials. At doping potentials above 0.4V the conductivity becomes rather constant ranging from above 10 up to 220 S/cm. Maximum conductivities of 224 S/cm are reached (Neusser et al., 2020)	Young's modulus in the literature: between 0.120 and 42.2 GPa. Through the viscoelastic nanoindentation technique the study obtained a young's modulus = 260 ± 27 MPa (Mefferd et al., 2023)		Stable in physiological media but limited biocompatibility due to their hydrophobic character and the absence of cell adhesion promoting functional groups or structural motives. Can be improved by introducing cell adhesion functional groups through protein-based coating layers and by manipulating the surface wettability of the polymer film using appropriate dopants (Scarpa et al., 2010) (Šafaříko…			useful for optical stimulation (optogenetics). Used in photovoltaic's and devices as well as organic light emitting diode material.
poly(2-(3,3′-bis(2-(2-(2-methoxyethoxy)-ethoxy)ethoxy)-[2,2′-bithiophen]-5-yl)thieno[3,2-b] thiophene)	p(g2T-TT)			p	From 1 to 18 S/cm when doped with Li+F4TCNQ•− and from 2 to 100 S/cm when doped with F4TCNQ (Kiefer et al., 2019). 465.8 S/cm when doped with F4-TCNQ and 616.7 S/cm when doped with AuCl3. (Yoon et al., 2023)	N/A		No toxicity when exposed to neural tissues. (Uguz et al., 2024a)	Superior OECT transconductance to PEDOT:PSS in aqueous conditions, which has been attributed to a sixfold increase in volumetric charge capacitance while preserving a comparable hole mobility. Fast switching speed on the microsecond scale and high μC* (261 F/cm/V/s)	facile oxidation, poor environmental stability, and unstable morphologies especially in aqueous environment (Roh et al. 2022)	Has good optoelectronic properties and has broad applications in devices such as solar cells and light sensor
poly((ethoxy)ethyl2-(2-(2-methoxy ethoxy)ethoxy)acetate)-naphthalene-1,4,5,8 tetracarboxylic-diimide-co-3,3ʹ-bis(2-(2-(2-methoxy ethoxy)ethoxy)ethoxy)-(bithiophene))	p(gNDI-gT2)			n	0.1085 S/cm. Shows the hightest capacitance of the channel per unit volume (397 F.cm-³) and smallest electronic carrier mobility (0.00031 cm²/V/s) amongs other polymers (Inal et al., 2017). ,	N/A		N/A	Excellent conductivity, large volumetric capacitance and low mobility. (Raza et al. 2024; Viola et al. 2023)Provide organic electrochemical artificial neurons with very limited spiking frequency, large energy per spike, and low power consumption. (Belleri et al. 2024)		Bioelectronics and flexible electronics with provide efficient signal amplification capabilities

## Sheet: References
Ahmad Shahrim, Nur’Aishah, Zuraida Ahmad, Amelia Wong Azman, Yose Fachmi Buys, and Norshahida Sarifuddin. 2021. “Mechanisms for Doped PEDOT:PSS Electrical Conductivity Improvement.” Materials Advances 2 (22): 7118–38. https://doi.org/10.1039/D1MA00290B.
Bahramian, Alireza. 2015. “A Molecular View on a Polyaniline–TiO2 Nanostructured Thin Film: Effect of Temperature and Pressure on the Thermal, Mechanical, and Dynamical Properties.” Thin Solid Films 592 (October):39–53. https://doi.org/10.1016/j.tsf.2015.08.048.
Belleri, Pietro, Judith Pons i Tarrés, Iain McCulloch, Paul W. M. Blom, Zsolt M. Kovács-Vajna, Paschalis Gkoupidenis, and Fabrizio Torricelli. 2024. “Unravelling the Operation of Organic Artificial Neurons for Neuromorphic Bioelectronics.” Nature Communications 15 (1): 5350. https://doi.org/10.1038/s41467-024-49668-1.
Beygisangchin, Mahnoush, Suraya Abdul Rashid, Suhaidi Shafie, Amir Reza Sadrolhosseini, and Hong Ngee Lim. 2021. “Preparations, Properties, and Applications of Polyaniline and Polyaniline Thin Films—A Review.” Polymers 13 (12): 2003. https://doi.org/10.3390/polym13122003.
Giovannitti, Alexander, Christian B. Nielsen, Dan-Tiberiu Sbircea, Sahika Inal, Mary Donahue, Muhammad R. Niazi, David A. Hanifi, et al. 2016. “N-Type Organic Electrochemical Transistors with Stability in Water.” Nature Communications 7 (1): 13066. https://doi.org/10.1038/ncomms13066.
Guanggui, Cheng, Ding Jianning, Zhang Zhongqiang, Ling Zhiyong, and Pu Huasheng. 2012. “Study on the Preparation and Multiproperties of the Polypyrrole Films Doped with Different Ions.” Surface and Interface Analysis 44 (7): 844–50. https://doi.org/10.1002/sia.4899.
Inal, Sahika, George G. Malliaras, and Jonathan Rivnay. 2017. “Benchmarking Organic Mixed Conductors for Transistors.” Nature Communications 8 (1): 1767. https://doi.org/10.1038/s41467-017-01812-w.
Kašpárková, Věra, Petr Humpolíček, Jaroslav Stejskal, Zdenka Capáková, Patrycja Bober, Kateřina Skopalová, and Marián Lehocký. 2019. “Exploring the Critical Factors Limiting Polyaniline Biocompatibility.” Polymers 11 (2): 362. https://doi.org/10.3390/polym11020362.
Kaur, Gagan, Raju Adhikari, Peter Cass, Mark Bown, and Pathiraja Gunatillake. 2015. “Electrically Conductive Polymers and Composites for Biomedical Applications.” RSC Advances 5 (47): 37553–67. https://doi.org/10.1039/C5RA01851J.
Kayser, Laure V., and Darren J. Lipomi. 2019. “Stretchable Conductive Polymers and Composites Based on PEDOT and PEDOT:PSS.” Advanced Materials 31 (10): 1806133. https://doi.org/10.1002/adma.201806133.
Kiefer, David, Renee Kroon, Anna I. Hofmann, Hengda Sun, Xianjie Liu, Alexander Giovannitti, Dominik Stegerer, et al. 2019. “Double Doping of Conjugated Polymers with Monomer Molecular Dopants.” Nature Materials 18 (2): 149–55. https://doi.org/10.1038/s41563-018-0263-6.
Kumar, A. Madhan, Bharathi Suresh, Soumyadip Das, I. B. Obot, Akeem Yusuf Adesina, and Suresh Ramakrishna. 2017. “Promising Bio-Composites of Polypyrrole and Chitosan: Surface Protective and in Vitro Biocompatibility Performance on 316L SS Implants.” Carbohydrate Polymers 173 (October):121–30. https://doi.org/10.1016/j.carbpol.2017.05.083.
Lang, Udo, Nicola Naujoks, and Jurg Dual. 2009. “Mechanical Characterization of PEDOT:PSS Thin Films.” Synthetic Metals 159 (5): 473–79. https://doi.org/10.1016/j.synthmet.2008.11.005.
Lu, Baoyang, Hyunwoo Yuk, Shaoting Lin, Nannan Jian, Kai Qu, Jingkun Xu, and Xuanhe Zhao. 2019. “Pure PEDOT:PSS Hydrogels.” Nature Communications 10 (1): 1043. https://doi.org/10.1038/s41467-019-09003-5.
Majeed, Abdulwahhab H., Leqaa A. Mohammed, Omar G. Hammoodi, Shankar Sehgal, Mustafa A. Alheety, Kuldeep K. Saxena, Safaa A. Dadoosh, Israa K. Mohammed, Mustafa M. Jasim, and N. Ummal Salmaan. 2022. “A Review on Polyaniline: Synthesis, Properties, Nanocomposites, and Electrochemical Applications.” International Journal of Polymer Science 2022 (1): 9047554. https://doi.org/10.1155/2022/9047554.
Mefferd, Branston E., Visakhan V. Nambiar, Hongbing Lu, and Mihaela C. Stefan. 2023. “Viscoelastic Characterization of Poly(3-Hexylthiophene): Determination of Young’s Modulus.” ACS Applied Polymer Materials 5 (8): 6318–24. https://doi.org/10.1021/acsapm.3c00939.
Neusser, David, Claudia Malacrida, Michal Kern, Yannic M. Gross, Joris van Slageren, and Sabine Ludwigs. 2020. “High Conductivities of Disordered P3HT Films by an Electrochemical Doping Strategy.” Chemistry of Materials 32 (14): 6003–13. https://doi.org/10.1021/acs.chemmater.0c01293.
Pang, Ai Ling, Agus Arsad, and Mohsen Ahmadipour. 2021. “Synthesis and Factor Affecting on the Conductivity of Polypyrrole: A Short Review.” Polymers for Advanced Technologies 32 (4): 1428–54. https://doi.org/10.1002/pat.5201.
Ramtin, A., A. Seyfoddin, F. P. Coutinho, G. I. N. Waterhouse, I. D. Rupenthal, and D. Svirskis. 2016. “Cytotoxicity Considerations and Electrically Tunable Release of Dexamethasone from Polypyrrole for the Treatment of Back-of-the-Eye Conditions.” Drug Delivery and Translational Research 6 (6): 793–99. https://doi.org/10.1007/s13346-016-0284-0.
Raza, Ahsan, Umar Farooq, Khalida Naseem, Sarfaraz Alam, Mohammad Ehtisham Khan, Akbar Mohammad, Waleed Zakri, and Muhammad Yasir Khan. 2024. “A Focused Review on Organic Electrochemical Transistors: A Potential Futuristic Technological Application in Microelectronics.” Microchemical Journal 207 (December):111737. https://doi.org/10.1016/j.microc.2024.111737.
Roh, Heejung, Camille Cunin, Sanket Samal, and Aristide Gumyusenge. 2022. “Towards Organic Electronics That Learn at the Body-Machine Interface: A Materials Journey.” MRS Communications 12 (5): 565–77. https://doi.org/10.1557/s43579-022-00269-3.
Šafaříková, Eva, Lenka Švihálková Šindlerová, Stanislav Stříteský, Lukáš Kubala, Martin Vala, Martin Weiter, and Jan Víteček. 2018. “Evaluation and Improvement of Organic Semiconductors’ Biocompatibility towards Fibroblasts and Cardiomyocytes.” Sensors and Actuators B: Chemical 260 (May):418–25. https://doi.org/10.1016/j.snb.2017.12.108.
Scarpa, Giuseppe, Anna-Lena Idzko, Stefan Götz, and Stefan Thalhammer. 2010. “Biocompatibility Studies of Functionalized Regioregular Poly(3-Hexylthiophene) Layers for Sensing Applications.” Macromolecular Bioscience 10 (4): 378–83. https://doi.org/10.1002/mabi.200900412.
Stříteský, Stanislav, Aneta Marková, Jan Víteček, Eva Šafaříková, Michal Hrabal, Lubomír Kubáč, Lukáš Kubala, Martin Weiter, and Martin Vala. 2018. “Printing Inks of Electroactive Polymer PEDOT:PSS: The Study of Biocompatibility, Stability, and Electrical Properties.” Journal of Biomedical Materials Research Part A 106 (4): 1121–28. https://doi.org/10.1002/jbm.a.36314.
Uguz, Ilke, David Ohayon, Volkan Arslan, Rajendar Sheelamanthula, Sophie Griggs, Adel Hama, John William Stanton, Iain McCulloch, Sahika Inal, and Kenneth L. Shepard. 2024. “Flexible Switch Matrix Addressable Electrode Arrays with Organic Electrochemical Transistor and Pn Diode Technology.” Nature Communications 15 (1): 533. https://doi.org/10.1038/s41467-023-44024-1.
Valentová, H., and J. Stejskal. 2010. “Mechanical Properties of Polyaniline.” Synthetic Metals 160 (7): 832–34. https://doi.org/10.1016/j.synthmet.2010.01.007.
Viola, Fabrizio Antonio, Filippo Melloni, Alireza Molazemhosseini, Francesco Modena, Mauro Sassi, Luca Beverina, and Mario Caironi. 2023. “A N-Type, Stable Electrolyte Gated Organic Transistor Based on a Printed Polymer.” Advanced Electronic Materials 9 (1): 2200573. https://doi.org/10.1002/aelm.202200573.
Yazdimamaghani, Mostafa, Mehdi Razavi, Masoud Mozafari, Daryoosh Vashaee, Hari Kotturi, and Lobat Tayebi. 2015. “Biomineralization and Biocompatibility Studies of Bone Conductive Scaffolds Containing Poly(3,4-Ethylenedioxythiophene):Poly(4-Styrene Sulfonate) (PEDOT:PSS).” Journal of Materials Science: Materials in Medicine 26 (12): 274. https://doi.org/10.1007/s10856-015-5599-8.
Yeon, Changbong, Sun Jin Yun, Jumi Kim, and Jung Wook Lim. 2015. “PEDOT:PSS Films with Greatly Enhanced Conductivity via Nitric Acid Treatment at Room Temperature and Their Application as Pt/TCO-Free Counter Electrodes in Dye-Sensitized Solar Cells.” Advanced Electronic Materials 1 (10): 1500121. https://doi.org/10.1002/aelm.201500121.
Yoon, Sang Eun, Yeongkwon Kang, Jaemin Im, Jiyun Lee, Sang Yeon Lee, Jaehong Park, Yuan Jun Gao, et al. 2023. “Enhancing Dopant Diffusion for Ultrahigh Electrical Conductivity and Efficient Thermoelectric Conversion in Conjugated Polymers.” Joule 7 (10): 2291–2317. https://doi.org/10.1016/j.joule.2023.09.002.
Zare, Ehsan Nazarzadeh, Tarun Agarwal, Atefeh Zarepour, Filippo Pinelli, Ali Zarrabi, Filippo Rossi, Milad Ashrafizadeh, et al. 2021. “Electroconductive Multi-Functional Polypyrrole Composites for Biomedical Applications.” Applied Materials Today 24 (September):101117. https://doi.org/10.1016/j.apmt.2021.101117.
Zhang, Bill G. X., Geoffrey M. Spinks, Robert Gorkin, Danial Sangian, Claudia Di Bella, Anita F. Quigley, Robert M. I. Kapsa, Gordon G. Wallace, and Peter F. M. Choong. 2017. “In Vivo Biocompatibility of Porous and Non-Porous Polypyrrole Based Trilayered Actuators.” Journal of Materials Science: Materials in Medicine 28 (11): 172. https://doi.org/10.1007/s10856-017-5979-3.
