# Supplementary material for: Organic Bioelectronics in Microphysiological Systems: Bridging the Gap Between Biological Systems and Electronic Technologies
Source: Biosensors (Basel). 2025 Apr 16;15(4):253. doi: 10.3390/bios15040253 (PMC12025328; doi:10.3390/bios15040253)
Supplement: Supplementary file 1 [file biosensors-15-00253-s001.zip › Supplementary Table S2.xlsx]

## Sheet: Clinical trials
Filter	Name of study	Conducting polymer device ?	Application
Terminated	Laser Atherectomy for ST Elevation Myocardial Infarction	No	Biodegradable-polymer, not conducting polymer
Terminated	Fecal Microbiota Transplantation in Depression	No	Transplantation of fecal microbiota
Terminated	Combining CRLX101, a Nanoparticle Camptothecin, With Enzalutamide in People With Progressive Metastatic Castration Resistant Prostate Cancer Following Prior Enzalutamide Treatment	No	PEG, not conducting polymer
Completed	A Study of a Novel Silicone Dressing to Minimize Scar Formation	No	Not conducting polymer, but mechanolmodulating polymer (tissue engineering)
Completed	Investigation of a Novel Silicone Dressing to Maximize the Outcomes of Scar Revision Procedures (IMPROVE)	No	Not conducting polymer, but mechanolmodulating polymer (tissue engineering)
Completed	Human Oral Detection of Glucose Olygomers	No	Taste perception of glucose polymers
Completed	Benefits of VILPA in Young Adults	No	Vigorous intermittent lifestyle physical activity(VILPA) within a healthy population
Completed	Harmonizing Optimal Strategy for Treatment of Coronary Artery Stenosis - Coronary Intervention With Next Generation Drug-Eluting Stent Platforms and Abbreviated Dual Antiplatelet Therapy (HOST-IDEA) Trial	No	Not concucting polymer, only a polymer
Completed	Biomarkers of Injectable Extended Release Naltrexone Treatment	No	Biological markers of treatment of opioid dependent individuals
Completed	Effects of Fructan Prebiotics on the Intestinal Microbiota	No	Not conducting polymer, but carbohydrate polymers believed to improve health by stimulating beneficial gastrointestinal microbial populations
Completed	Nutritional Supplements in Patients with Anorexia Nervosa	No	Not conducting polymer, Ingestion of a peptide formula, with partially hydrolyzed protein and rich in medium chain triglycerides, could favor its digestion and absorption, improving its tolerance and acceptance by the patient, compared to a polymeric formula
Completed	The Role of FODMAPs in Upper GI Effects, Colonic Motor Activity and Gut-brain Signaling at the Behavioral Level	No	Effect of acute FODMAP infusion on gastric motility and on gastrointestinal and psychological symptoms
Completed	Delayed-release Bedtime Caffeine and Sleep Inertia Symptoms Immediately Upon Awakening	No	Methacrylate copolymers
Completed	CURE Addiction Center of Excellence: Brain Mechanisms of Relapse and Recovery	No	Eligible participants receive up to three monthly injections of 380 mg of naltrexone contained in dissolvable polymer microspheres
Completed	Distribution of Medication Disposal Packets - Acute Opioid Prescribing	No	Opioids in a polymer gel
Completed	Combined Hemoperfusion and Therapeutic Plasma Exchange for Treatment of Patients With Septic Shock	No	Polymeric adsorbent that adsorbs excessive cytokines via its intrinsic porosity
Completed	A Randomized Study to Evaluate the Safety and Efficacy of Various Doses of STP705 in Subjects With Hypertrophic Scar	No	Polymer but not conducting
Completed	RCT of AttraX® Putty vs. Autograft in Instrumented Posterolateral Spinal Fusion	No	Synthetic bone graft comprised of calcium phosphate granules and hydroxyapatite with an advanced biodissolvable polymer carrier that allows for better handling of the granules in putty form
Completed	Trial to Evaluate PRO 2000/5 Gels for the Prevention of Vaginally Acquired HIV Infection	No	Gels compared to placebo in preventing vaginally acquired HIV infection
Completed	Providing Brain Control of Extracorporeal Devices to Patients With Quadriplegia	No	Polymer integrated in a device for brain-machine interface but not conducting polymer
Completed	Effect of Extraneal (Icodextrin) on Triglyceride Levels in PD Patients	No	Icodextrin, derived polymer from amidon
Completed	Yoga, Immune Function, and Health	No	Impact of hatha yoga on immune and hormonal functioning in healthy individuals
Completed	PureWick™ France and U.S. At-Home Pilot Study	No	Not conducting polymers but other types
Completed	LINC00511/miR-185-3p Axis and miR-301a-3p Markers for Breast Cancer Diagnosis	No	Polymer but not conducting
Completed	Effect of Icodextrin Solution on Preservation of Residual Renal Function in Patients on Peritoneal Dialysis	No	Glucose polymer
Completed	Improving Community Ambulation After Hip Fracture	Yes	Self-adhesive conductive polymer-coated electrodes for transcutaneous electrical nerve stimulation (TENS)
Active, not recruiting	Early Feasibility Study for the Foldax TRIA Mitral Heart Valve Replacement	No	Flodax, not conducting
Active, not recruiting	Early Feasibility Study for the Foldax Tria Aortic Heart Valve	No	Flodax, not conducting
Active, not recruiting	Net Transition Initiative: Efficacy of Two Next-generation Nets for Control of Malaria in Cote D'Ivoire	No	Nets
Active, not recruiting	Exploring the Expression Level of Cadherin 6 Protein (CDH6) in Primary Malignant Bone Tumor Specimens and Its Clinical Application in Prognosis Assessment	No	Monoclonal antibody
Not yet recruiting	Clinical Trial Evaluating the Safety and Efficacy of Artificial Polymer Heart Valve for the Treatment of Aortic Valve Disease	No	Not conducting
Not yet recruiting	The Efficacy and Safety of Pulp Regeneration Induced by SHED Polymerization	No	Hyaluronic acid polymers
Not yet recruiting	A Trial to Assess the Efficacy and Safety of OTR4132-MD in Patients with Acute Ischemic Stroke	No	Polymer of glucose
Not yet recruiting	Exploratory Dose Ranging Study Assessing APH-1501 for the Treatment of Opioid Addiction	No	Polymer used to administer drugs
Not yet recruiting	Preoperative Nutrition for Crohn's Disease Patients	No	Exclusive enteral nutrition (EEN)
Not yet recruiting	Endoscopic Ultrasound- Guided Hartmann Reversal Procedure	No	Not conducting polymer, but polymer of prothesis protection
Not yet recruiting	Validation of Texture Changing Coatings for Use in At-Home Rapid Tests	No	Not conducting polymer but functional polymer used to detect antigene (specific captation)
Recruiting	Hands and Hearts Together	No	Psychology
Recruiting	Project REMOTE (REimagining Measurements and Operations of Translational Endpoints)	No	Transcriptase polymer chain reaction
Recruiting	A Study Comparing Oral Buprenorphine and Injectable Buprenorphine for the Treatment of Opioid Use Disorder	No	Biodegradable polymer
Recruiting	Study of ABX-002 for the Adjunctive Treatment of Major Depressive Disorder (AMPLIFY)	No	Cyclic olefin polymer
Recruiting	Study of ABX-002 for the Adjunctive Treatment of Depressive Episodes Associated With Bipolar Depression in Adults	No	Cyclic olefin polymer
Recruiting	Probiotics for Depression in Cancer Patients	No	Glucose polymer
Recruiting	Sensory Motor Transformations in Human Cortex	No	Polymer integrated in a device for brain-machine interface but not conducting polymer
Recruiting	Prehabilitation for Stage IIIC-IV Ovarian, Fallopian Tube, or Primary Peritoneal Cancer Patients	No	Polymeric Enteral Nutrition Formula
Recruiting	Outpatient Pediatric Pulse Oximeters in Africa	No	Prehabilitation program
Recruiting	Osteopathic Manipulation in the Management of Pain Associated With Sickel Cell Disease	No	Abnormal hemoglobin called HbS polymer
Recruiting	Assessing the Effects of Cool Roofs on Indoor Environments and Health	No	Off-topic
Enrolling by invitation	Polyethylene-glycol Assisted Nerve Repair in Phalloplasty	No	PEG, not conducting polymer
Enrolling by invitation	Evaluating the Safety and Efficacy of Prosthetic Polymer Heart Valves for the Treatment of Aortic Valve Disease	Unknown	Polymer aortic valve prostehesis
Enrolling by invitation	Treatment Optimization for Patients With Type 2 Diabetes Using Empagliflozin and Finerenone in a Remote Clinical Trial	No	Inert hygroscopic polymer
Unknown	Minimally Invasive Treatment of Worn Dentition With Innovative CAD-CAM Composites	No	Polymer-infiltrated-ceramic-network (PICN)
Unknown	Dexamethasone Implant for Retinal Detachment in Uveal Melanoma	No	PLGA, polymer to administer drugs
Unknown	Post-Market Clinical Follow-up Study of A-SPINE's Products	No	Follow-up study
Unknown	Comparison Between Injection Molded Polyetheretherketone (PEEK) Framework and Cobalt Chromium Framework Removable Partial Dentures Regarding Periodontal Health of Abutment Teeth	No	PEEK (Polyétheréthercétone)
Unknown	A Study of Weekly Subcutaneous Injections of SER-214 in Subjects With Parkinson's Disease (PD), to Determine the Safety, Tolerability and Pharmacokinetic (PK) Profile of SER-214	No	Durg administration polymer
Unknown	Comparison Between Injection Molded PEEK Framework and Cobalt Chromium Framework Removable Partial Dentures Regarding Biting Force	No	PEEK (Polyétheréthercétone)
Unknown	Comparison of Efficacy of Two Mandibular Advancement Devices (MADs) During Sleep	No	Mechanical medical device
Unknown	Prospective Study of Deep Anterior Lamellar Keratoplasty Using Acellular Porcine Cornea	No	Polymer for cornea replacement
Unknown	Impact of Different Dietary Fibers in Gastric Emptying Time and Intestinal Transit of Healthy Volunteers	No	Dietary Fibers
Unknown	One Year Clinical Evaluation of Pressed BioHPP Polyether Ether Ketone (PEEK)-Based Versus Zirconia-Based Single Crowns	No	PEEK (polyétheréthercétone)
